# Supplementary material for: Robot-Assisted Radical Prostatectomy Performed with the Novel Hugo™ RAS System: A Systematic Review and Pooled Analysis of Surgical, Oncological, and Functional Outcomes
Source: J Clin Med. 2024 Apr 26;13(9):2551. doi: 10.3390/jcm13092551 (PMC11084580; doi:10.3390/jcm13092551)
Supplement: Supplementary file 1 [file jcm-13-02551-s001.zip]

Archive with 1 entries (1 files):
- jcm-2945893-supplementary.pdf
